# Supplementary material for: Experimental natural transmission (seeder pig) models for reproduction of swine dysentery
Source: PLoS One. 2022 Sep 27;17(9):e0275173. doi: 10.1371/journal.pone.0275173 (PMC9514633; doi:10.1371/journal.pone.0275173)
Supplement: S2 Table — (XLSX) [file pone.0275173.s002.xlsx]

## Sheet: Trial 1
Optimization of an experimental natural transmission (seeder pig) model for swine dysentery
S1 Table. Trial 1 clinical data summary following inoculation with B. hampsonii
Trial	Pen	Group	Pig number	Days with MMHD				Duration MMHD (d)	Clinical period (d)	Incubation period (d)	Incubation after regrouping (d)
				3m	3s	4m	4s
1	1	Seeder	463	6	0	2	0	8	12	12	.
			465	9	0	3	0	12	14	10	.
			466	3	0	3	0	6	9	8	.
		Contact	448	0	0	0	0	0	.	.	.
			450	0	0	0	0	0	.	.	.
			457	0	0	0	0	0	.	.	.
			458	2	0	2	0	4	4	32	27
			460	4	0	2	0	6	8	23	18
			462	1	0	0	0	1	3	27	22
			464	1	0	4	2	7	9	27	22
			467	0	0	0	0	0	.	.	.
			468	0	0	0	0	0	.	.	.
	2	Seeder	449	1	0	2	0	3	4	13	.
			452	4	0	2	0	6	12	13	.
			453	5	0	8	0	13	14	9	.
		Contact	445	3	0	4	0	7	8	22	17
			446	5	0	8	0	13	14	21	16
			447	1	0	4	2	7	8	20	15
			451	3	0	6	0	9	10	25	20
			454	1	0	4	1	6	7	26	21
			455	4	0	4	0	8	9	22	17
			456	0	0	3	0	3	4	29	24
			459	0	0	1	4	5	4	20	15
			461	3	0	4	0	7	8	29	24
