# Supplementary material for: Experimental natural transmission (seeder pig) models for reproduction of swine dysentery
Source: PLoS One. 2022 Sep 27;17(9):e0275173. doi: 10.1371/journal.pone.0275173 (PMC9514633; doi:10.1371/journal.pone.0275173)
Supplement: S3 Table — (XLSX) [file pone.0275173.s003.xlsx]

## Sheet: Trial 2
Optimization of an experimental natural transmission (seeder pig) model for swine dysentery
S2 Table. Trial 2 clinical data summary following re-inoculation with B. hyodysenteriae
Trial	Pen	Group	Pig number	Days with MMHD				Duration MMHD (d)	Clinical period (d)	Incubation period (d)	Incubation after regrouping (d)
				3m	3s	4m	4s
2	1	Seeder	515-4	2	0	5	2	9	11	11	.
			508-12	2	0	4	1	7	10	4	.
		Contact	515-7	2	0	6	1	9	10	14	9
			514-5	2	0	3	1	6	8	16	11
			512-12	0	0	3	0	3	5	16	11
			509-12	2	0	0	0	2	3	16	11
	2	Seeder	508-6	1	0	4	0	5	6	8	.
			508-3	2	0	2	0	4	5	13	.
		Contact	515-14	3	0	1	2	6	7	16	11
			514-1	3	0	1	0	4	6	16	11
			512-3	0	0	3	0	3	4	14	9
			509-11	1	0	1	0	2	4	16	11
	3	Seeder	508-5	1	0	1	2	4	5	4	.
			508-7	0	0	4	1	5	7	6	.
		Contact	515-13	0	0	2	1	3	6	15	10
			514-11	0	0	1	0	1	3	16	11
			512-10	0	0	1	1	2	3	20	15
			509-4	3	0	2	0	5	6	17	12
	4	Seeder	508-2	3	0	3	1	7	9	6	.
			508-13	1	0	1	1	3	7	8	.
		Contact	515-8	0	0	0	0	0	.	.	.
			514-4	1	0	0	0	1	2	17	12
			512-6	0	0	0	0	0	2	.	.
			509-16	2	0	3	0	5	7	15	10
